# Supplementary material for: Widespread Multidrug Resistance and Virulence Determinants in Escherichia coli Across the Interconnected Farm-to-Food Continuum
Source: Antibiotics (Basel). 2026 Apr 30;15(5):455. doi: 10.3390/antibiotics15050455 (PMC13203569; doi:10.3390/antibiotics15050455)
Supplement: Supplementary file 1 [file antibiotics-15-00455-s001.zip]

Archive with 1 entries (1 files):
- antibiotics-4235015-supplementary.pdf
